# Supplementary material for: Exploring Community Pharmacists’ Awareness, Attitudes, and Experiences with Digital Health Technologies: A Focus on Mobile Applications for Diabetes Mellitus Self-Management
Source: Pharmacy (Basel). 2026 Mar 2;14(2):39. doi: 10.3390/pharmacy14020039 (PMC13010657; doi:10.3390/pharmacy14020039)
Supplement: Supplementary file 1 [file pharmacy-14-00039-s001.zip]

Archive with 1 entries (1 files):
- pharmacy-4125657-supplementary.pdf
